# Supplementary material for: Beyond Frequency Bands: Complementary-Ensemble-Empirical-Mode-Decomposition-Enhanced Microstate Sequence Non-Randomness Analysis for Aiding Diagnosis and Cognitive Prediction of Dementia
Source: Brain Sci. 2024 May 11;14(5):487. doi: 10.3390/brainsci14050487 (PMC11118442; doi:10.3390/brainsci14050487)
Supplement: Supplementary file 1 [file brainsci-14-00487-s001.zip]

Archive with 1 entries (1 files):
- brainsci-2970052-supplementary.pdf
